# Supplementary material for: Microglial SWELL1 deficiency drives male-specific seizure vulnerability but paradoxical neuroprotection through impaired phagocytosis
Source: JCI Insight. 2026 Jun 22;11(12):e197980. doi: 10.1172/jci.insight.197980 (PMC13313489; doi:10.1172/jci.insight.197980)
Supplement: Supporting data values [file jciinsight-11-197980-s012.xlsx]

## Sheet: Fig 1A
Fig 1A: Changes in microglial homeostatic, epilepsy related, and LRRC8 family of genes at day 7 after kainate induced seizure in wild type mice (bulk-sequencing of brain CD11b+ cells; n = 4-5 WT mice/group)
Ref: Bosco DB, Kremen V, Haruwaka K, et al. Microglial TREM2 promotes phagocytic clearance of damaged neurons after status epilepticus. Brain Behav Immun. 2025;123:540-555. doi:10.1016/j.bbi.2024.09.034
Gene ID	Ensembl Gene ID	Gene Symbol	Baseline Control Average FPKM	Day 7 Post-KA Control Average FPKM	log2 Control 7D Post-KA / Control BL	Qvalue Control 7D Post-KA / Control BL
11629	ENSMUSG00000024397	Aif1	233.125	247.468	0.0861383	8.88167e-05
231633	ENSMUSG00000054675	Tmem119	1829.26	730.754	-1.3238	2.21348e-12
19128	ENSMUSG00000022912	Pros1	144.738	107.75	-0.425751	>0.05
21812	ENSMUSG00000007613	Tgfbr1	448.002	238.012	-0.912472	4.72246e-06
58198	ENSMUSG00000031665	Sall1	257.35	134.304	-0.93823	1.33138e-05
15212	ENSMUSG00000021665	Hexb	6998.75	6067.99	-0.205879	>0.05
80891	ENSMUSG00000015852	Fcrls	1456.55	1262.79	-0.205938	>0.05
22174	ENSMUSG00000027298	Tyro3	1.06	0.322	-1.71893	>0.05
20296	ENSMUSG00000035385	Ccl2	32.75	62.738	0.937845	1.436e-06
12772	ENSMUSG00000049103	Ccr2	6.1825	9.778	0.661349	0.0274318
12267	ENSMUSG00000040552	C3ar1	64.325	109.024	0.761194	3.44152e-09
74096	ENSMUSG00000064267	Hvcn1	112.49	140.598	0.321779	2.10233e-08
83433	ENSMUSG00000023992	Trem2	1122.52	1437.32	0.356643	8.42997e-12
233571	ENSMUSG00000048779	P2ry6	199.875	152.184	-0.393281	>0.05
13051	ENSMUSG00000052336	Cx3cr1	1086.25	621.824	-0.804781	1.99713e-06
70839	ENSMUSG00000036353	P2ry12	1863.74	748.394	-1.31633	1.18458e-07
241296	ENSMUSG00000007476	Lrrc8a	17.0775	11.136	-0.616866	0.00373454
433926	ENSMUSG00000070639	Lrrc8b	1.325	2.118	0.67671	1.56418e-06
100604	ENSMUSG00000054720	Lrrc8c	1.2175	2.682	1.13939	9.90385e-06
231549	ENSMUSG00000046079	Lrrc8d	25.6575	29.964	0.22385	0.00118329

## Sheet: Fig 1B
Fig 1B: LRRC8a (Swell1) – LRRC8d expression in microglia at day 7 after seizures (statistic: q value i.e., false discovery rate (FDR) adjusted p-value)
Ref: Bosco DB, Kremen V, Haruwaka K, et al. Microglial TREM2 promotes phagocytic clearance of damaged neurons after status epilepticus. Brain Behav Immun. 2025;123:540-555. doi:10.1016/j.bbi.2024.09.034
Gene ID	Ensembl Gene ID	Gene Symbol		Baseline Control Average FPKM	Control BL 1 FPKM	Control BL 2 FPKM	Control BL 3 FPKM	Control BL 4 FPKM		Day 7 Post-KA Control Average FPKM	Control D7 1 FPKM	Control D7 2 FPKM	Control D7 3 FPKM	Control D7 4 FPKM	Control D7 5 FPKM
241296	ENSMUSG00000007476	Lrrc8a		17.0775	16.45	18.08	18.45	15.33		11.136	8.56	11.17	13.94	11.52	10.49
433926	ENSMUSG00000070639	Lrrc8b		1.325	1.15	1.55	1.24	1.36		2.118	2.73	1.97	2.02	1.87	2
100604	ENSMUSG00000054720	Lrrc8c		1.2175	1.34	1.59	0.74	1.2		2.682	3.18	2.19	2.11	3.22	2.71
231549	ENSMUSG00000046079	Lrrc8d		25.6575	24.26	24.22	26.05	28.1		29.964	34.81	31	28.37	25.36	30.28

## Sheet: Fig 1D
Fig 1D: Relative Swell1 mRNA levels in CD11b+ and CD11b- cells showing cKO efficiency and selectivity (mRNA normalized to GAPDH), vs tamoxifen (tam) treated control animals
	CD 11b positive cells
		(Swell1 mRNA/GAPDH mRNA)/ Average value for control group
CD 11b positive	Control	0.836287	0.844167	1.15583	1.16371
	Swl1 cKO	0.0425529	0.0688182	0.201978	0.0513107
CD 11b negative	Control	1.16484	0.902119	1.09788	0.835162
	Swl1 cKO	0.977247	0.885597	0.987183	1.09187

## Sheet: Fig 1F
Fig 1F: Longitudinal Racine seizure scores in Swell1 cKO vs littermate (LM) controls (n=25-35 mice/group
		Seizure scores
Time (Min)
	Genotype -->	LM control																											Swell1 cKO
0		0	0	0	0	0	0	0	0	0	0	0	0	0	0	0	0	0	0	0	0	0	0	0	0	0			0	0	0	0	0	0	0	0	0	0	0	0	0	0	0	0	0	0	0	0	0
5		3	4	3.5	4	4	3.5	2	4	4	4	4	4	4	4	4	4	4	4	3	3	4	3.5	2.5	4	4			4	4	4	4	4	4	3.5	2	4	4	4	4	4	4	4	4	3.5	4	3	4	4
10		3.5	3.5	4	4	4	3	2	4.5	4	4	4	4	3.5	4	3.5	4	4	4	4	4	4	7	3	4	3			4	4	4	3	4	4	4	2	4	4	4	4	4	4	4	4.5	4	4	4	4	4
15		2.5	4	4	4	4	2.5	2	3.5	3	4	4	4	4	3	3.5	3.5	4	4	4	4	6		3.5	3	4			4	4	4	3	3.5	3.5	3.5	3.5	4	4	4	3.5	4	4	4	4	4	3	4	4	4
20		4	3	4	3.5	3.5	3.5	4	2.5	3.5	5	5	3	4.5	4	4	2.5	5	4	4	4	5		2	4	4			4	4	4	5	4	4	3	7	3.5	5	3	4	5	5	3	3	4	4	4	5	5
25		3	3	5	3.5	3	4	3.5	2	4	5	5	2.5	3	3	3	5	3	3	5	5	4		2.5	4	3			5	3.5	5	4	3.5	4	3.5		3	5	4	3.5	3	3.5	4	2.5	5	3	5	5	3
30		4	3	4	3	2.5	3	3	2	3	3	3.5	3.5	2.5	4	2.5	4	3.5	2	4	4	3.5		2	3	2.5			5	3	4	3	4	3	4		3.5	4	3	3.5	4	3.5	3	3.5	3.5	3.5	4	5	2.5
35		3	2.5	3.5	2	3.5	3	3	3	3	4	3	3	2	3	2.5	3	2.5	3.5	5	3	2.5		2	2.5	3.5			4	2.5	3.5	2	4	4	3		3.5	3	3	3.5	3	3.5	2	2.5	3	2	3.5	4	2
40		2	3	3.5	4	2.5	2	2	3	3	3	4	2	4	2	2	2.5	4.5	4	4	3	2.5		3	2	2.5			3	3.5	2	3.5	3.5	3	2		3	3	4	2	3.5	3.5	3	2	2.5	3	3.5	3.5	2
45		1	3	2.5	3.5	1.5	3	2	2	2.5	4	3	2	3	3	3	2	3	3	4	3	2.5		2	2	3.5			3	4	2	2	3.5	3	2		2	2	4	4	3	4	2	2	2.5	2	3	2.5	4
50		1	2	2	3	1.5	2	3.5	3	2.5	3	2	2	2	3	2	2	3.5	2	3	3	2		2	7	2.5			2	3	3	3	3.5	2	1		2	2	3	4	2.5	4	1.5	2	2.5	2.5	4	3	3
55		1	2	1.5	3	1.5	3	2	2	2.5	2.5	2	3	3.5	4	3.5	2	2	3	2.5	3	3		2		2			2	2	2	3.5	3	2	1		1.5	2	2	3	2	3.5	1.5	2	3.5	2.5	3.5	2	2
60		0.5	1	1	2.5	1.5	2	2	1.5	2.5	2	3	2	2	3	2	2	2.5	2	2	2	3		1.5		2			2	4	3	4	3.5	3.5	1		1.5	2	3.5	3.5	2	4	1	1.5	2.5	2.5	4	2	1.5
65		0.5	1	1	3.5	1	1.5	3	2.5	2.5	1.5	2.5	1.5	1.5	3.5	2	1.5	2	2	1	3.5	2		1		3			2	4	2.5	3	3	2	1.5		1.5	1.5	3	2.5	2	3	1	1	2	2	3	3	1
70		0.5	1	1	2	0.5	3	2	1.5	2	1	2	1	1.5	2	2	1.5	2	1	1	2	2		1		2			1.5	3	1.5	3	3	2	2		1.5	2	2.5	4	2	3.5	2	1.5	1.5	1.5	3	1.5	1
75		0.5	1	1	1.5	0.5	2	1.5	1	1.5	1	1	1	1	1.5	2	1	2.5	1	1	3	2		1		1.5			1	2	1	2	3	1.5	1.5		1.5	1.5	2	7	2.5	3.5	1.5	1.5	2	1.5	3.5	1	1
80		0.5	1	1.5	1	0.5	1.5	1	1	1	1	1	1	1	3	2	1	2	1	1	2	2		1		1.5			1	1.5	1	3	2.5	1	1		1	1.5	2		2	3.5	1	1.5	2	1	2.5	1.5	1.5
85		0	1	1	1	0	2	1	1	1	1	1	1	1.5	1.5	1.5	1	2.5	1	1	1.5	2		1		1			1	1.5	1	3	2.5	1	1		1.5	1	2		2.5	3.5	1	1.5	1.5	1	2	1	1.5
90		0	1	1	1	0	1.5	1	1	1	1	1	1	1.5	3	1.5	1	2.5	1	1	1	2		1		1			1	1.5	1	2.5	2.5	1	1		1	1	2		2	4	1.5	1.5	1	1	2	1.5	1
95		0	1	1	1	0.5	1.5	1	1	1	1	1	1	1.5	1.5	1.5	1	2.5	1	1	1	1.5		1		1			1	1.5	1	7	2.5	1	1		1	1	2		2	3.5	1.5	1.5	1	1	3	1.5	1
100		0	1	1	1	0	1.5	1	1	1	1	1	1	1	3	1.5	1	2.5	1	1	1	1.5		1		1			1	1	1.5		2.5	1	1		1	1	1.5		1.5	3.5	1	1	1.5	1.5	2	1.5	1
105		0	1	0.5	1	1	1.5	1	1	1	1	1	1	1	1.5	1.5	1	2.5	1	1	1	1.5		1		1			1	1	1		2	1	1		1	1	1.5		1.5	3.5	1	1.5	1.5	1	2	1	1
110		0	1	0.5	1	0	2	1	1	1	1	1	1	1	1.5	1.5	0.5	2	1	1	1	1.5		1		1			1	1	1		2	1	2		0.5	1	1.5		1	3.5	1	1	1	3	3.5	1.5	0.5
115		0	1	1	1	0.5	1.5	1	1	1	1	1	1	1	3	1	1	2.5	1	1	1	1.5		1		1			1	1	2.5		2	1	3		0.5	1	1.5		1	4	1	1	1	3	3	1	1
120		0	1	1	1	1	1	1	1	1	1	1	1	1	1.5	1	1	1.5	1	1	1	1.5		1		1			1	1	1.5		2.5	1	2		0.5	1	1.5		1	4	1	1	1	3	2	1	1
[truncated: 14 more columns]

## Sheet: Fig 1G
Fig 1G: Average seizure scores over the two-hour observation period.
	Genotype -->	LM control	Swl1 cKO
	Average seizure score over 2 hours	1.91667	2.3125
		1.27083	3.08333
		2.08333	2.38889
		2.33333	2.375
		1.63043	3.72917
		2.29167	2.27083
		1.9375	2.0625
		1.95833	3.20833
		2.1875	2.06522
		2.33333	2.27083
		2.375	2.6875
		1.97917	2.54167
		2.14	1.97917
		2.27083	2.04167
		2.77083	2.39583
		2.04167	2.35417
		2.85417	2.54167
		2.14583	2.0625
		2.35417	3.54167
		2.5	2.6875
		2.625	3.4375
		1.66667	2.66667
		2.1875	2.70833
			2.52083
			3.08333
			3.22917
			2.4375
			1.8125
			1.9375

## Sheet: Fig 1H
Fig 1H: Percent of mice achieving a Racine score of 5 or higher at least once over the two hour observation period
	Raw numbers (n)
		Score ≥ 5	Score < 5
	LM control	10	15
	Swl1 cKO	22	13
	Percent of total
		Score ≥ 5	Score < 5
	LM	40	60
	Swl1 cKO	62.8571	37.1429

## Sheet: Fig 1I
Fig 1I: Survival rate.
	Raw numbers (n)
		Dead	Alive
	LM control	2	23
	Swl1 cKO	6	29
	Percent of total
		Dead	Alive
	LM control	8	92
	Swl1 cKO	17.1429	82.8571

## Sheet: Fig 2C
Fig 2C: Quantification of microglia density in CA3 pyramidal layer
	<1 wk post-tam			4-6 wk post-tam			10 wk post-tam
	LM control	Swl1 cKO		LM control	Swl1 cKO		LM control	Swl1 cKO
	161.298	167.165		127.983	106.524		154.251	136.272
	151.268	180.133		105.652	113.351		114.452	119.842
	177.782	170.529		155.076	69.6361		156.774	128.855
	212.998	161.157		147.886	125.506		122.577	145.276
	151.752	158.572		127.202	67.6515			131.383
	152.352	149.55		117.622	101.802
	168.4	113.438		159.914	124.387
	121.058	163.863		165.219	133.186
		146.831		146.552	117.955
					126.333

## Sheet: Fig 2D
Fig 2D: Quantification of microglia density in cortex
	<1 wk			4-6 wk post
	LM control	Swl1 cKO		LM control	Swl1 cKO
	123.874	148.21		155.24	128.679
	116.712	110.467		134.891	137.384
	157.012	131.75		126.785	101.634
	116.293	144.574		142.112	113.149
	123.507	128.785		144.11	112.449
	146.883	133.123		124.272	138.106
	105.863	131.783		139.071	113.758
	102.514	135.133		115.404	125.649
				144.101	129.169
					122.058

## Sheet: Fig 2E
Fig 2E: Quantification of Iba1+ area in CA3 pyramidal layer
	LM control	Swl1 cKO
	5.10287	3.38411
	3.66141	3.49757
	4.513	2.70092
	4.50311	3.94358

[truncated: 61 more sheets: Fig 2F, Fig 2G, Fig 2I, Fig 2K, Fig 2L, Fig 3B-G, Fig 3I-K, Fig 4C, Fig 4D, Fig 4E, Fig 4F, Fig 4H, Fig 4I, Fig 4J-K, Fig 4L, Fig 4N-O, Fig 4P, Fig 5B, Fig 5E, Fig 5F …]
